# Supplementary material for: Deglutarylation of glutaryl-CoA dehydrogenase by deacylating enzyme SIRT5 promotes lysine oxidation in mice
Source: J Biol Chem. 2022 Feb 12;298(4):101723. doi: 10.1016/j.jbc.2022.101723 (PMC8969154; doi:10.1016/j.jbc.2022.101723)
Supplement: Supplemental Table S1 — CRISPR RNA guide sequences and target chromosomal location. [file mmc1.xlsx]

## Sheet: Sheet1
crRNA ID	Chromosomal location	crRNA sequence
A	Chr6:13591759 anti-sense strand	5’-ATG GCG CGG TGC CCG GCG TT-3’
B	Chr6:13591766 anti-sense strand	5’-CTC GGC TAT GGC GCG GTG CC-3’
C	Chr6:13591806 sense strand	5’-CAA GCA GGG CCG GCG AGT CG-3’
D	Chr6:13591815 anti-sense strand	5’-GGG TGA TGA CCA CGA CTC GC-3’
E	Chr6:13591846 sense strand	5’-GAT GAG CTG CAC CGC AAG GC-3’
