# Supplementary material for: Deglutarylation of glutaryl-CoA dehydrogenase by deacylating enzyme SIRT5 promotes lysine oxidation in mice
Source: J Biol Chem. 2022 Feb 12;298(4):101723. doi: 10.1016/j.jbc.2022.101723 (PMC8969154; doi:10.1016/j.jbc.2022.101723)
Supplement: Supplemental Table S3 — crSIRT5 raw metabolomics data. This table contains the raw metabolomics data associated with Figure 5. Analysis of these data is detailed in the Non-targeted metabolomics section of the materials and methods. [file mmc3.csv]

Metabolite	Chemical Formaula	MZ	II_1_WTfed1	II_2_WTfed2	II_3_WTfed3	II_4_WTStarve1	II_5_WTStarve2	II_6_WTStarve3	II_7_WTRefed1	II_8_WTRefed2	II_9_WTRefed3	II_10_KOfed1	II_11_KOfed2	II_12_KOfed3	II_13_KOStarve1	II_14_KOStarve2	II_15_KOStarve3	II_16_KORefed1	II_17_KORefed2	II_18_KORefed3	HMDB	PubChem	KEGG
Hypotaurine	C2H7NO2S	108.012475	4785836.631	4152873.012	4226650.851	3957228.522	3943484.328	4258738.065	3292941.084	3646503.597	3137244.585	8651672.712	9236534.514	8089647.135	7353839.727	7436558.625	7751679.105	6020017.953	6482237.526	5958014.277	HMDB00965	107812	C00519
Taurine	C2H7NO3S	124.00739	1399655848	1467657478	1404347854	1112474139	1150363515	1016743197	1226605585	1202459419	1180736123	2563938515	2471014817	2441462881	1705147435	1815812883	1725435611	1842083125	2045562891	1828101265	HMDB00251	1123	C00245
Glycerol 3-phosphate	C3H9O6P	171.006402	23485376.37	22939251.44	23627884.48	50495358.54	47060426.64	49548512.64	76897179.14	75764211.01	73330448.72	62619865.27	68867638.26	64740440.41	85084540.22	86643976.99	84337202.61	152270987.9	167141718.1	151339668	HMDB00126	439162	C00093
O-Phospho-L-serine	C3H8NO6P	184.001651	23174970.89	26678590.07	26048975.09	6081429.918	7087865.748	6445630.665	21280312.17	25919486.21	23399945.6	13594426.89	13046424.09	12554903.78	1557705.279	1246624.614	1011688.329	9739068.486	11369945.69	9790811.49	HMDB01721	106	C01005
L-erythrulose	C4H8O4	119.034984	29146783.26	30944589.17	31169363.71	9469073.361	10809038.51	9340691.661	28660765.66	22378806.89	27895797.67	46174176.89	44303028.05	35615834.2	8270523.135	10033460.37	8428810.701	20791746.8	21366756.11	15784189.61	HMDB06293	5460032	C02045
L-threonate	C4H8O5	135.029899	118903605.3	103351539	106898104.3	25379502.36	24301816.12	21406365	66205544.74	65909694	67916145.22	151172549.8	133762500.4	132328467.7	17327566.45	18318706.68	17207196.56	51049014.74	61308370.94	48364591.55	HMDB00943	151152	C01620
D-Erythrose 4-phosphate	C4H9O7P	199.001317	3044277.783	2785305.114	3581749.902	1602094.773	1822846.17	1815056.163	1712612.574	1637337.483	1341880.719	2793338.79	2806702.665	2912184.378	1155605.334	1457818.728	1708544.439	2213493.828	2210198.415	2175751.308	HMDB01321	122357	C00279
N-phosphocreatinate	C4H10N3O5P	210.028534	554375884.1	556007367.9	540271634.3	517837666.9	514996688.6	495880991.7	467899483.8	502143737.8	441697729.2	629746829.2	600284035.8	610117302.9	570658964	548836979.2	562801249.7	433463432.6	474215510.3	428324584.3	HMDB01511	587	C02305
beta-hydroxy-beta-methylbutyrate	C5H10O3	117.055719	2200639.137	2032529.562	1966455.057	943656.993	668937.54	627967.044	1613632.587	1380953.325	1333636.782	3142846.545	2961709.224	2684220.876	672768.513	595896.171	567460.314	1219053.909	1256893.044	1079390.142	HMDB00754	69362
Xanthine	C5H4N4O2	151.02615	50891394.91	49839517.55	50942489.59	886586.373	595020.39	783889.548	36042783.36	32077629.6	35144661	74539966.54	71498000.6	61420807.43	524477.187	530696.643	831572.517	29272300.52	32213522.59	26608788.62	HMDB00292	1188	C00385
(S)-dihydroorotate	C5H6N2O4	157.025482	26133664.17	36194636.85	36469774.24	5082468.435	5404214.514	4635808.023	1965335.502	2023932.915	1434974.019	12214865.03	22120696.14	28724220	4811565.12	6495494.529	6181691.244	2959595.682	4294002.789	4186488.942	HMDB03349	439216	C00337
7,9-dihydro-1H-purine-2688(3H)-trione	C5H4N4O3	167.021065	7401675.195	6826200.108	6495417.921	126723.747	139687.515	168528.228	2388087.306	1921199.181	2698940.331	14752946.82	11735126.42	9528394.722	97525.998	117705.186	84795.948	2562279.819	2477708.724	1649087.271	NA	NA	NA
N-Carbamoyl-L-aspartate	C5H8N2O5	175.036047	4220164.101	3527868.759	3987836.55	1000	1000	1000	1000	1000	1000	7938123.57	7607990.652	6818625.705	133418.493	127427.16	1000	1000	1000	1000	HMDB00828	93072	C00438
(R)-2-hydroxy-4-methylpentanoate	C6H12O3	131.071369	500145.891	513334.554	510241.656	353324.538	305344.587	326496.786	389002.188	355492.116	322464.168	817133.613	761187.81	676179.177	254526.084	261898.59	230207.685	342866.31	295180.698	258798.213	HMDB00624	439960	C03264
4-nitrophenolate	C6H5NO3	138.019668	2603739.564	2790843.741	2597058.24	2656293.861	2481256.695	2563893.843	2240874.321	1988729.64	2068592.766	2418569.811	2044809.405	2165162.988	2204009.886	2052144.06	2005011.795	2045574.927	2034307.851	2019276.405	NA	NA	NA
2-methylglutaconic acid	C6H8O4	143.034984	38238859.73	39635063.28	38346154.97	11306814.47	13148361.79	12030979.17	35373585.89	27563651.42	35000059.68	56871918.37	54239012.49	46164372.75	10004869.4	12323050.62	10161076.16	26471418.57	28389059.19	20958413.28	HMDB02266	6368126
adipic acid	C6H10O4	145.050634	841681.683	1053316.275	899708.658	692876.175	690789.804	822409.227	568340.343	458463.555	459898.659	462921.282	318405.876	747346.671	392824.035	357064.35	326330.634	350664.777	474254.427	384540.96	HMDB00448	196	C06104
lysine	C6H14N2O2	145.098252	173943340.7	187824792.7	171939481.3	4495784.016	4402768.14	4618739.73	132487625.5	133467991.5	146293810.6	139879379.3	146227192.8	133495825.9	4130805.366	4418186.517	4657458.411	110086040.9	136354939	110564355.6	HMDB00182	5962	C00047
2-aminomuconate	C6H7NO4	156.030233	21604007.39	23624957.21	21818252.66	18282053.07	19323220.81	18539271.04	23586302.13	20065648.71	20134360.78	28751085.49	31454198	29491475.22	22042718.09	22977800.54	20724195.81	25620995.74	27006416.32	23961699.65	HMDB01241	5280499	C02220
arginine	C6H14N4O2	173.1044	86918428.94	89097945.37	84905780.26	1347528.225	1276768.908	1413475.314	78831060.06	72262384.72	80746873.57	90192985.35	95418668.17	92965096.1	2070367.809	2212615.866	2348933.874	71450335.52	79524504.69	63183759.29	HMDB00517	6322	C00062
oxalatosuccinate	C6H6O7	189.004079	7997413.542	6992134.056	6878517.456	4623197.91	3280900.659	4832786.82	131733.501	276955.731	129233.52	2746864.734	17103.996	1331290.827	874780.497	1000	280189.887	120929.682	401844.486	156127.476	HMDB03974	972	C05379
D-Glucosamine 6-phosphate	C6H14NO8P	258.038431	2325662.7	2150304.651	2418719.127	1510794.267	1557266.457	1416305.445	1472858.826	1486865.919	1317446.235	5569430.028	4928891.736	5394774.234	3865469.589	3785480.109	3811882.746	3206758.704	3418985.919	3421237.584	HMDB01254	439217	C00352
6-Phosphogluconic acid	C6H13O10P	275.017362	6037755.075	7980171.456	9938737.164	4057251.099	5421216.144	5045015.001	4859311.134	5284861.629	3601557.336	5237859.891	6367542.081	8116868.685	2273351.994	3565519.641	3891681.474	2975479.32	4721789.091	3945493.023	HMDB01316	91493	C00345
2-acetamido-5-oxopentanoate	C7H11NO4	172.061533	505665.924	719881.74	616270.206	446624.298	626474.859	592461.078	474181.974	503858.553	553373.613	784228.914	841178.976	823981.569	843768.123	817041.306	704824.038	624727.98	733800.444	397210.542	HMDB06488	192878	C01250
N-acetyl-L-glutamate	C7H11NO5	188.056448	56644651.48	53614718.98	57297746.24	33926003.53	37160377.49	32473901.3	37115273.23	34806958.44	32816054.04	101410463.6	90090308.55	88673406.42	45133311.57	45412499.04	40925395.25	54718857.91	54007084.94	46507510.44	HMDB01138	185	C00624
L-cystathionine	C7H14N2O4S	221.060154	239714020.2	246283550.1	247020123.7	129515280.2	157453754.9	158967988.5	142586811.4	156046138.5	130957332.6	47152098.38	54281977.85	72804530.56	62090159.92	83883154.88	110653781.4	103741113.8	157392999.2	157485011.6	HMDB00099	439258	C02291
Sedoheptulose 7-phosphate	C7H15O10P	289.033012	18509661.95	17928768.5	19080914.75	16476153.13	16983310.1	16843915.28	16576209.97	16930308.39	15377369.58	23643771.99	23504542.77	25191414.71	19542087.87	19166397.3	19124034.86	19438949.88	21717681.62	18779398.42	METPA0585	NA	C05382
sedoheptulose 1,7-bisphosphate	C7H16O13P2	368.999345	1682252.316	385328.19	822558.387	1210966.521	548664.654	664632.195	1487383.989	1785752.964	1650700.35	2134934.598	2130473.382	1567024.848	313840.746	313494.291	487107.324	1603975.695	1959587.463	1888990.38	HMDB60274	164735	C00447
4-pyridoxate	C8H9NO4	182.045883	1231261.707	1284514.47	1488146.877	154113.489	186945.072	191913.429	1112048.478	885645.912	1095028.683	1960615.8	2186554.173	1628659.557	111440.124	112093.233	116525.379	916744.212	982034.793	765068.835	HMDB00017	6723	C00847
fructoseglycine	C8H15NO7	236.077578	19363294.03	19171380.59	26950394.22	2292003.54	1132335.138	2439036.684	7922789.676	4934427.843	7153517.979	32762363.37	13895528.12	16695192.21	454941.876	1619515.662	459799.164	5370626.436	4975575.927	4515253.209	HMDB60278	3081391
N2-Formyl-N1-(5-phospho-D-ribosyl)glycinamide	C8H15N2O9P	313.044245	1345300.254	1220272.698	1137429.645	1000	52464.852	1000	1000	33164.994	1000	1808078.874	2129289.309	2130844.794	33256.314	20553.06	1000	956256.717	960805.908	878920.401	METPA0491	NA	C04376
nonanoate	C9H18O2	157.123404	70260835	69570871.83	69483952.52	94237874.46	83857773.69	81786339.39	78206895.89	71146851.45	74339458.65	71862828.04	61012596.67	73565478.18	86126025.18	90563533.11	79646546.28	64704986.58	64210316.22	58183393.25	HMDB00847	8158	C01601
(4-hydroxy-3-methoxyphenyl)acetaldehyde	C9H10O3	165.055719	442426.758	440975.307	446525.496	210101.241	141246.207	159925.122	312459.894	258129.72	316701.237	926801.868	823563.498	739698.318	135380.766	148655.013	137599.797	324782.814	323728.143	282542.799	HMDB05175	151276	C05581
4-hydroperoxy-2-nonenal	C9H16O3	171.102669	3636121.779	3797169.126	3714898.986	4713905.625	4235041.458	3928339.218	3127602.969	3100063.503	2784513.696	3138039.573	2629526.961	2936659.938	3906323.415	3491149.923	3367138.098	3052283.646	2860013.739	2951938.656	HMDB60287	NA
Azelaic acid	C9H16O4	187.097584	2297104.8	2547740.301	2590983.336	3074262.24	2109688.02	2253876.156	1774893.432	1797514.515	1972140.609	2036827.479	1645272.519	1848579.153	1667194.392	1648620.954	1451172.804	1562481.156	1682526.15	1640350.911	HMDB00784	2266	C08261
carnosine	C9H14N4O3	225.099315	5609187.633	5607448.089	5677329.198	2027483.652	1996364.331	1859117.328	5174577.999	4284761.727	5341174.38	2611694.844	8353013.382	9180309.732	2775934.935	2420565.246	2129387.031	4245362.232	4160902.845	3472422.24	HMDB00033	439224	C00386
gama-L-glutamyl-L-alpha-aminobutyrate	C9H16N2O5	231.098647	1119711.921	1252993.086	1475569.617	830709.885	840542.616	982393.422	2238012.507	2243708.028	1986563.772	1794197.112	1643266.62	1884354.564	1086250.815	831771.402	795293.07	2042331.486	2253414.654	2007832.773	NA	NA	NA	ECMDB12161
Galactosylglycerol	C9H18O8	253.092894	1010719.344	1062054.657	957968.397	1076106.129	1002405.468	877845.822	825723.723	865711.755	762702.294	2185409.34	1989498.018	2076397.563	2011057.965	2042877.252	2126277.939	1919832.498	2020315.647	1804720.947	HMDB06790	656504	C05401
S-[2-carboxy-1-(1 H-imidazol-4-yl)ethyl]-L-cysteine	C9H13N3O4S	258.055403	2698020.486	2972876.775	2901893.142	2105638.44	2139114.738	1998775.734	3218930.547	3826167.435	3440704.896	4379164.659	3949238.691	4148908.83	2416030.098	2828434.209	2481586.44	4076092.665	4286105.649	4288601.322	NA	NA	NA
N-acetyl-seryl-aspartate	C9H14N2O7	261.072827	53974455.01	51836579.52	54984776.94	19312588.19	19088568.24	18876751.38	41021719.81	43270212.94	38618280.24	68188761.46	65876435.44	71524594.37	22451210.94	21679913.81	19783345.55	41159225.71	45707925.19	40114625.68	NA	NA	NA
3-Deoxy-D-glycero-D-galacto-2-nonulosonic acid	C9H16O9	267.072159	6140474.631	5834099.982	6003705.564	5343551.472	5300497.131	5062464.621	6877405.071	5954506.5	5420108.838	5292835.545	6313156.491	5394586.041	4325882.628	4384169.274	4902300.975	5559564.468	5623799.055	5625122.688	HMDB00425	22833524
caprate	C10H20O2	171.139054	34044227.41	32901603.7	33803916.62	38967152.4	35687721.95	35626616.54	36805733.24	34094685.63	35720961.77	35212060.58	28323684.3	32528073.51	38661016.36	31973402.57	32213895.02	28987615.17	27805381.02	25532879.21	HMDB00511	2969	C01571
N(omega)-(L-Arginino)succinate	C10H18N4O6	289.11536	5057478.9	4589444.814	5298030.951	67241.304	105526.59	114257.367	2863231.812	2845908.543	2748042.084	4841375.04	4660645.527	4268892.051	106659.99	77661.09	50975.1	1386321.396	1423420.434	1489502.34	HMDB00052	16950	C03406
L-tryptophan	C11H12N2O2	203.082602	323241409.4	337370508.6	353427497.5	10674786.13	10810059.51	12000778.92	280248963.3	275002187	290197822.8	407274264.9	436303874.8	407937157.7	13388941.76	13665322.42	15064306.36	264968193.7	332821643	284001685.1	HMDB00929	6305	C00078
5-Methoxyindoleacetate	C11H11NO3	204.066618	1708326.111	1689924.321	1734461.931	40764.846	8000.793	23159.268	1271777.874	1058285.466	1498381.53	3873151.719	3548640.048	3031380.093	45338.148	45238.737	44253.66	1007585.826	1208088.042	973859.625	HMDB04096	18986	C05660
Glycyl-phenylalanine	C11H14N2O3	221.093167	293709.993	269237.898	266795.571	63122.181	39824.616	37722.312	115099.869	149506.737	93885.192	498812.832	388097.316	383212.53	37751.529	32871.156	41165.862	101992.257	131788.647	140634.672	HMDB28848	NA	NA
laurate	C12H24O2	199.170354	18139970.7	17880311.56	23062497.65	20833597.65	17781332.79	18820249.63	19044994.09	18517923.55	19012375.3	19593577.66	15355376.77	18870626.7	21647663.25	16395470.09	16739162.36	15180151.27	14110657.68	14415252.89	HMDB00638	3893	C02679
omega hydroxy dodecanoate (n-C12:0)	C12H24O3	215.165269	859840.587	773977.884	727011.594	716682.078	563010.822	698610.933	169976.538	204530.985	200288.28	512635.656	356856.687	437888.745	298194.036	232642.248	304349.604	172488.543	227670.174	213128.751	NA	NA	NA
tetradecenoate (n-C14:1)	C14H26O2	225.186004	1239026.649	1189236.867	1005453.831	984757.458	945504.258	1055123.196	1099743.216	1056015.615	1213596.516	2628987.042	2487873.708	2199623.625	1567901.397	1619909.187	1459854.561	987979.47	1247720.787	1112937.237	NA	NA	NA
myristate	C14H28O2	227.201654	30232257.33	28654943.41	30471659.11	32665178.57	29362841.12	30063063	29929304.58	29756761.96	29419643.39	39493760.1	38163739.77	39466857.4	41615850.25	40573132.16	40756278.64	28056972.06	31563972.92	28940242.22	HMDB00806	11005	C06424
omega hydroxy tetradecanoate (n-C14:0)	C14H28O3	243.196569	1004739.204	760328.169	913670.379	883542.024	725447.76	864685.413	309780.138	323526.714	339965.763	725509.254	759493.407	707355.24	518668.077	424112.589	519151.761	280302.774	301815.189	329229.756	NA	NA	NA
pentadecanoate	C15H30O2	241.217304	15608571.75	14682617.34	13780710.57	16356127.37	16054383.44	14999536.02	14632427.21	15108344.97	14461901.38	15052921.92	13623860.27	14847557.74	16369708.33	16059983.52	15148221.8	13218253.77	14755137.71	13307954.96	HMDB00826	13849	C16537
palmitoleate	C16H30O2	253.217304	7517862.495	7878159.708	7172121.237	6775315.524	7752155.532	9382117.458	10726064.49	11281845.2	10766125.22	14100950.5	14485328.53	13624035.14	11519582.99	13129008.47	12438613.68	10527239.69	13715767.34	11928557.89	HMDB03229	445638	C08362
palmitate	C16H32O2	255.232954	356928001.4	354045454.7	497988948.2	694806749.1	308288641.9	412718540.5	365910756.4	344033780.6	314954348.6	337758572.5	338866870.6	379161623.1	385558030.3	420736583.7	375288812.2	390911252.4	363788504.3	371926770.2	HMDB00220	985	C00249
omega hydroxy hexadecanoate (n-C16:0)	C16H32O3	271.227869	10645416.06	7284038.334	10093924.1	9676989.282	6353967.501	10594912.83	2566284.219	2786045.58	2482119.183	6313220.958	4054883.697	5723899.44	4769648.364	3483828.513	4490322.216	2375075.55	2806246.863	2565246.033	HMDB06294	7058075
Hexadecanedioic acid	C16H30O4	285.207134	2396821.974	1780516.716	2284361.736	2193566.538	1477149.192	2497771.629	411835.938	514660.281	437486.736	1091839.119	474337.695	722086.035	674687.145	290955.564	587788.878	372272.082	382023.813	470269.422	HMDB00672	10459	C19615
margarate	C17H34O2	269.248604	6166216.422	5266487.64	5357659.377	5939734.482	4989253.617	5527906.758	5209691.103	5407287.663	4778045.658	4775984.007	4576325.463	4879868.16	4496378.01	4573781.883	4397452.17	4427429.229	4935404.355	4746026.802	HMDB02259	10465
stearate	C18H36O2	283.264254	123274996.8	104423673.6	133149328.2	203288885.6	98974524.29	123105936.8	128969904.7	108739455.4	96933164.3	102007370.1	109762657.4	104273926.1	116994074.2	115589943.7	110061917.5	126164234.5	127044841.1	136614641.7	HMDB00827	5281	C01530
8,11,14-Eicosatrienoic acid (DGLA)	C20H34O2	305.248604	1272753.828	1201972.671	1125309.447	1133373.057	1062257.472	1225188.339	2645887.878	2594782.011	2765024.139	1233545.706	1487922.132	1388542.992	976987.605	1086350.592	1079382.249	1930484.577	2350863.63	2137658.196	HMDB02925	5280581	C03242
Eicosenoic acid	C20H38O2	309.279904	1157611.266	1097463.36	1140130.86	1391932.458	1432001.685	1329398.049	1732301.481	1686181.293	1482468.918	1580913.789	1778723.196	1725387.588	2401075.104	2407858.497	2555373.417	1808566.59	2208848.244	1949855.679	HMDB02231	5282768	C16526
UDP-alpha-D-xylose	C14H22N2O16P2	535.037188	1083062.433	1257522.81	954182.688	2276311.062	2374611.837	1805286.402	1862527.899	2051003.595	1629650.7	1048797.15	1139077.269	1131499.509	1770332.295	1684560.897	1963812.12	1392427.578	1649359.785	1235350.965	HMDB01018	439179	C00190
UDP-D-glucuronate	C15H22N2O18P2	579.027018	9063385.797	10930662.27	11007834.32	6874419.342	7659457.221	6894175.737	11673360.41	11244242.21	8888643.906	8915231.592	11585678.68	11851117.95	6198157.959	6657265.485	6477454.209	10026695.03	9343297.221	6801125.835	HMDB00935	17473	C00167
GDP-D-mannose	C16H25N5O16P2	604.069885	2535837.432	2913172.416	2922030.708	3993481.014	3964979.232	3604649.328	2968241.298	3235194.606	2635703.28	3271107.951	3617250.999	3476540.238	4146472.311	4234828.59	3930352.299	2985009.342	2813952.078	2121952.644	HMDB01163	18396	C00096
glycolithocholate	C26H43NO4	432.311933	51862.461	49199.55	57665.625	1000	3943.5	2820.168	40442.985	26033.496	49707.189	113732.808	75751.653	70696.545	1000	1000	1000	24916.056	34655.964	27036.612	HMDB00698	115245	C15557
glycochenodeoxycholate	C26H43NO5	448.306848	1082227.263	981145.875	971149.74	80264.049	68047.278	102921.516	672174.939	667419.633	926985.78	1509633.129	1418625.996	1265181.84	39765.759	22122.867	83673.09	531075.642	622451.802	591239.961	HMDB00637	22833540	C05466
taurolithocholate	C26H45NO5S	482.29457	243458.649	200138.298	160471.362	1000	1000	1000	95984.205	100232.208	316738.05	436841.808	498258.012	409528.416	1000	1000	1000	108947.973	121857.96	108630.723	HMDB00722	53477716	C02592
D-glycerate	C3H6O4	105.019334	2420777.22	2641687.629	3013210.533	687765.177	670663.512	634218.084	1960112.625	1950041.994	2016634.443	2951767.419	2680221.432	2683127.4	373882.662	389413.893	346233.798	1193992.617	1302007.947	1013198.808	HMDB00139	439194	C00258
C4H6O3(3)	C4H6O3	101.024419	74054863.72	74916102.74	67860580.27	35419516.19	39182434.06	33206119.53	49257882.77	44637706.52	48223432.86	93260647.66	89304915.87	79979849.78	36015941.91	37636146.83	34839026.29	36960966.43	40854290.24	30674423.19
C4H8O3(3)	C4H8O3	103.040069	1451609.034	1666159.938	1641034.077	1024354.005	993188.937	940941.846	1157856.099	1145362.521	1071293.31	1198370.694	1320809.469	1160543.283	832603.053	819944.574	795886.605	921729.48	997170.375	940795.047
itaconate/Mesaconate	C5H6O4	129.019334	31126178.29	30294543.17	30326854.73	19765399.81	21019380.01	18155355.74	12236844.01	11080237.34	10278158.98	39607086.25	38934123.79	36369827.18	23445129.13	23747172	22185207.43	14308576.67	14641307.23	12660426.64	HMDB02092	811	C00490	HMDB00749	638129	C01732
L-4-hydroxyglutamate semialdehyde	C5H9NO4	146.045883	3893353652	3984650241	3938663406	1743916442	1770040042	1735705876	3813429867	3789929254	3353853812	3407805657	3542809793	3490529246	1291999915	1326149933	1335715562	3843116547	4379368758	3921193957	HMDB06556	8224	C05938�
C5H10O5(6)	C5H10O5	149.045549	8232679.404	8759135.184	8582978.661	2483937.333	2990498.619	2668010.613	7820739.78	6238675.995	7886913.552	12419753.37	11847571.61	10271126.64	2224943.007	2593660.584	2473132.476	6088228.53	6176840.412	4654564.263	NA	NA	NA
L-arabinitol/xylitol/D-ribitol	C5H12O5	151.061199	17627457.75	16242476.35	17536563.56	13189223.55	13346339.55	12703517.15	14483592.08	15746535.43	15141205.09	27179991.46	26303866.73	28398218.04	19719800.99	20711249.77	20660965.3	21320832.21	25571350.73	23386758.14	NA	NA	NA
L-xylonate/L-lyxonate	C5H10O6	165.040464	17721024.5	16653259.98	16027651.08	8180643.012	7999648.701	7477254.021	15946387.32	13163427.6	13812474.26	29029792.81	25881334.52	23964161.8	10232116.35	10269910.03	9930631.398	16235364.28	18818958.17	15323715.78	HMDB60256	6971043	C05411	HMDB60255	7778	C05412
2-deoxy-D-ribose 5-phosphate/2-Deoxy-D-ribose 1-phosphate	C5H11O7P	213.016967	3716689.323	3701607.381	3738239.292	2508965.661	2624360.463	2422790.682	2323586.133	2357876.88	1784923.164	4219125.936	5407948.074	4841231.535	3341296.71	2947487.838	3640638.636	3381049.065	3874561.023	3052193.895	HMDB01031	45934311	C00673	HMDB01351	439287	C00672
ribose-phosphate	C5H11O8P	229.011882	35501234.14	37070270.42	39172110.78	21479636.72	22701541.72	23360586.36	37917708.33	38836223.43	34415501.81	48428949.67	48518357.2	52431592.1	21014091.76	21765073.7	23934222.22	41567537.32	49189401.52	44334723.01	HMDB01548	3417	C00117
3-methyl-2-oxopentanoate/4-methyl-2-oxopentanoate(ketoleucine)	C6H10O3	129.055719	477100458.6	480367790.7	496317462	19501562.65	21010961.78	20528750.75	84893038.71	103232611	97923756.16	1065341722	1052502864	893751419.1	27771372.9	27287610.44	25707356.66	85219285.46	108875803	81727891.76	HMDB00491	47	C03465��	HMDB00695	70	C00233
L-2-aminoadipate	C6H11NO4	160.061533	40741457.57	46448545.13	45240964.56	53463057.55	54152670.95	48911515.37	39125705.1	44350116.7	39956724.61	38905363.12	35788231.99	36557277.14	44271726.99	44743899.61	41261740.9	35741079.64	37794119.97	34500324.92	HMDB00510	469	C00956
L-fucose/L-Fuculose	C6H12O5	163.061199	909921.771	911798.049	924291.627	86259.963	105811.041	80000.172	640537.485	568947.465	670791.231	1328210.346	1166844.582	1010265.843	66838.893	38840.499	69987.747	555431.073	564377.91	464719.851	HMDB00174	17106	C01019	HMDB60267	6857362	C01721
N-Formimidoyl-L-glutamate	C6H10N2O4	173.056782	13928784.69	11066939.39	11038401.67	3972948.219	3649390.539	3335765.661	5202436.245	8294394.774	6792037.2	18401101.63	15072194.16	17128235.57	4721263.185	4489181.235	3724124.598	8926891.071	10217925.98	8839437.396	HMDB00854	439233	C00439
N-acetyl-L-aspartate/2-Amino-3-oxoadipate	C6H9NO5	174.040798	2280313261	2451100650	2339586425	1928872919	2087063506	1977248931	2600550480	2282753134	2160071357	3079557608	3276778013	3131430305	2360013482	2464126597	2218184726	2782042765	2872312727	2584100268	HMDB00812	65065	C01042	HMDB60273	NA
3-Keto-beta-D-galactose/L-Gulonolactone	C6H10O6	177.040464	1026579.006	701174.493	741059.655	597701.238	673892.742	782707.428	898258.284	587453.373	858384.267	1394105.373	1188360.597	1324916.658	373169.934	647336.334	451279.83	820166.709	809647.035	693484.812	HMDB01385	440653	C05394	HMDB03466	439373	C01040
C6H12O6(5)	C6H12O6	179.056114	1401334074	1399549733	1391844444	1402213178	1421005416	1324620365	1161609251	1172597307	1058268268	1051519344	1158644936	1238165951	1096094406	1091583731	1092794224	897122785	1029772378	968485626	NA	NA	NA
L-Iditol/D-glucitol/galactitol	C6H14O6	181.071764	78191373.21	78032194.11	78595376.63	7107730.695	6922861.29	6702944.004	55108256.42	41879802.97	56764008.62	115141554.7	104169469.7	87419552.14	5508142.263	5774744.694	6033439.812	45286407.23	49497378.7	38371630.92	NA	NA	NA
3-dehydro-L-gulonate/D-glucuronate/L-iduronate	C6H10O7	193.035379	1329437.094	1328061.207	1227864.816	1261532.52	1299508.887	1244132.97	896108.097	775889.376	985313.889	1592841.156	1209562.773	1223944.248	823593.879	872972.73	838548.255	866089.44	865751.898	911879.193	HMDB06334	439273	C00618	HMDB00127	444791	C00191	HMDB02704	18845	C06472
gulonate	C6H12O7	195.051029	63826392.75	57146524.83	56341949.54	63263699.4	67697052.9	59780809.59	70852629.42	65799917.21	67451411.39	91709011.66	95978351.71	89146786.22	61356209.25	67592332.14	67869120.04	80065770.57	92754058.07	78855215.75	HMDB03290	152304	C00800
Methylisocitric acid/2-methylcitrate	C7H10O7	205.035379	19526204.24	21008452.92	21322594.68	3448449.426	3640400.187	4413967.182	8662935.876	7802957.34	7493777.667	15754738.19	15108884.73	15979230.6	3760912.116	3404755.182	3567409.962	5943287.07	6467242.137	5178996.627	HMDB06471	513	C04593	HMDB00379	505	NA	207.042089
phenylacetate/(4-hydroxyphenyl)acetaldehyde	C8H8O2	135.045154	1729010.619	1512383.19	1483529.124	1466582.838	1224268.671	1157248.539	1339569.492	1304751.111	1258030.056	1617379.908	1321759.428	1247214.891	1210582.386	1082190.348	1142419.431	1350740.184	1267015.326	1111026.222	HMDB00209	999	C07086	HMDB03767	440113	C03765
4-Hydroxyphenylacetate/2-Hydroxyphenylacetate/3,4-Dihydroxyphenylacetaldehyde	C8H8O3	151.040069	2823950.424	2708501.328	2796627.576	3921622.875	3116747.625	2891821.869	2811845.112	2793903.774	2606967.162	2817116.451	2742469.713	2768407.293	2957666.13	3036175.296	3016098.081	3263712.606	2947939.809	2605272.954	HMDB00020	127	C00642	HMDB00669	11970	C05852	HMDB03791	119219	C04043
4-hydroxy-2-nonenal/3,4-epoxynonanal	C9H16O2	155.107754	1588193.49	1646358.96	1504372.515	2029918.608	1724357.286	1761812.634	1525864.866	1312725.291	1414148.289	1637804.589	1374055.053	1465018.32	1700166.681	1715196.912	1633426.911	1328981.433	1464206.481	1234949.391	HMDB04362	5283344		HMDB60286	NA
adrenochrome/N-benzoylglycinate	C9H9NO3	178.050968	9462415.647	9704393.547	9525201.153	300795.618	152913.558	258278.598	6665369.001	6255257.31	7773813.201	13185046.18	13692878.49	11454673.91	183304.632	169314.936	228126.777	5707998.654	6294063.66	4860318.936	HMDB12884	5898		NA	NA	NA
trans-caffeate/3-(4-hydroxyphenyl)pyruvate	C9H8O4	179.034984	436622.175	397881.915	419999.4	196127.091	161263.962	153875.757	280896.108	271752.117	254975.457	894064.014	881539.632	802735.113	187460.358	187604.979	174893.721	262343.103	294173.568	263619.516	HMDB03501	689043	C01197	HMDB00707	979	C01179
4(R)-hydroxy-dodec-6Z-enoate/4(S)-hydroxy-dodec-6Z-enoate	C12H22O3	213.149619	1372553.634	1339370.82	1355217.198	1360802.847	1249034.229	1324958.877	934391.43	789167.358	663819.306	1016592.261	742442.631	933656.259	997539.171	822455.745	675783.798	702583.359	732520.422	702166.989	NA	NA	NA	lactose/sucrose/
linoleic acid/linoelaidic acid (all trans C18:2)/octadecadienoate (n-C18:2)	C18H32O2	279.232954	3765257.472	9025002.702	3764354.757	3140600.856	3126858.993	3535631.523	6439084.161	6837934.806	7320304.587	4951078.833	5387634.774	4717749.027	3537040.608	3482537.355	3413442.432	5041695.855	6536212.422	5481658.395	HMDB00673	5280450	C01595
oleic acid/elaidate/trans-vaccenate	C18H34O2	281.248604	33484743.29	35732819.48	34813398.89	33885790.83	32618740.19	37417970.72	49758028.6	60585279	56505424.87	50897002.1	56087519.02	57232311.39	52188214.86	47727904.96	48277665.25	50592016.53	60305007.47	54091379.32	HMDB00207	445639	C00712	HMDB00573	445639	C00712
9(10)-EpOME/12(13)-EpOME	C18H32O3	295.227869	387634.575	1081527.729	503768.835	656586.636	463834.281	648717.411	479713.251	573381.462	575094.969	515882.328	353112.069	491048.781	692782.083	517851.651	447328.005	432885.3	543378.651	489800.145	HMDB04701	6246154	C14825	HMDB04702	5356421	C14826
9,10-hydroxyoctadec-12(Z)-enoate/12,13-hydroxyoctadec-9(Z)-enoate	C18H34O4	313.238434	2491014.813	2243230.383	2391759.249	2389987.08	1695664.083	2756265.513	718578.276	799094.877	730166.715	1082227.788	470727.408	919487.751	952980.165	674180.358	848420.127	660388.443	688034.655	650285.067	HMDB04704	9966640	C14828	HMDB04705	10236635	C14829
C20H30O2(4)	C20H30O2	301.217304	8295562.698	7828989.798	7934731.761	7877699.112	8240036.373	8090693.727	8709835.542	8882483.022	8694565.506	7422883.197	8457733.956	7996134.591	8695996.626	8606240.097	7810241.244	8429590.191	9021233.787	7681205.232	NA	NA	NA
arachidonic acid	C20H32O2	303.232954	7342481.532	6896179.53	6671431.32	6597432.717	6747047.286	6824269.221	11982198.24	10974512.21	12732420.78	7056401.115	7647290.358	7145185.794	6348812.214	6584000.364	6748075.728	9729391.386	10481435.08	9994454.661	HMDB01043	444899	C00219�
phytanic acid/arachidic acid	C20H40O2	311.295554	406902.033	421890.546	469181.145	554583.987	438944.289	483971.019	527062.995	454541.364	376747.356	296139.675	384679.413	361857.132	428244.237	419874.726	400373.376	400879.437	445556.505	429671.466	HMDB00801	26840	C01607	HMDB02212	10467	C06425
C20H32O4(21)	C20H32O4	335.222784	795967.299	790127.883	631551.795	511921.059	603355.734	672676.992	693960.381	824518.935	1005343.281	896052.933	825976.458	729313.53	668243.805	690125.1	656153.826	786282.342	900940.449	761025.81	NA	NA	NA
docosahexaenoate(DHA)	C22H32O2	327.232954	4741146.36	4008951.369	3785703.426	1370196.036	1536716.601	1717653.846	6425077.881	6062468.565	6911323.161	7634349.501	7887051.651	6354264.069	1800650.559	1828575.582	2110516.092	4858606.626	6000012.489	5563972.329	HMDB02183	445580	C06429
clupanodonic acid/docosa-4,7,10,13,16-pentaenoic acid	C22H34O2	329.248604	1229263.101	1200471.249	1041616.212	717697.098	743159.739	975559.587	2604575.097	2418631.455	3026572.005	1520226.645	1637109.357	1574328.669	658870.44	920725.686	947215.995	2070513.282	2493633.762	2282808.435	HMDB06528	5497182	C16513	HMDB60113	NA
UDP-D-glucose/UDP-D-galactose	C15H24N2O17P2	565.047753	140690865.4	144236372.3	139251783.8	171941063.7	181706361.4	164019011	187389520.5	190190565.3	164714436.8	120089345.7	131435898.4	122711549.8	144119313.9	152682431.5	149963306.6	141731992.5	158680708.3	130598963	HMDB00286	53477679	C00029	HMDB00302	18068	C00052
ADP-mannose/GDP-L-fucose/ADP alpha-D-glucoside	C16H25N5O15P2	588.07497	2881734.009	3123371.853	3296944.659	4337857.002	4217510.886	4040420.847	2794646.349	2677155.636	2347183.773	3745127.634	3793534.524	3941945.922	4492980.693	4782435.036	4143554.466	2889295.665	3061474.875	2157453.702	HMDB06369	440940	C06192	HMDB01095	439211	C00325
UDP-N-acetyl-alpha-D-glucosamine/UDP-N-acetyl-alpha-D-galactosamine	C17H27N3O17P2	606.074302	525062322.9	493971382.7	505703452.7	570416814.2	584232867.6	490577430.8	427002716.1	470270655.6	426714416.3	393293988.8	431937260.3	410351379.9	416942430.3	459299333.7	424064966.6	330756835.2	385449226.7	310807659	HMDB00290	445675	C00043	HMDB60522	23700
Taurodeoxycholic acid/taurochenodeoxycholate	C26H45NO6S	498.289485	2613277.761	2207217.057	2430441.45	110500.647	116195.913	131476.524	1621203.708	1467292.923	2181926.814	4309151.373	3650140.725	3095106.501	49006.032	73817.217	166184.688	1300130.652	1411229.718	1254493.731	HMDB00896	2733768	C05463	HMDB00951	387316	C05465
L-isoleucine/L-leucine	C6H13NO2	130.087353	3602179478	3436216216	3577939160	60285946.79	58663365.21	69994443.92	3022331649	3141644487	3197344254	4594885613	4409250782	4297845734	47606359.29	56330659.48	64468185.76	3141788079	3529816755	3152877948	HMDB00172	6306	C00407	L-Leucine	HMDB00687	6106	C00123
thiosulfate	H2O3S2	112.937263	1622228.625	989681.841	1440129.306	4077337.536	1692248.628	1569747.153	2111139.138	1761539.967	1446877.719	1849106.652	1476036.501	1240508.508	1337162.838	998137.89	1073789.469	1022367.603	711587.799	767683.44	HMDB00257	1084	C00320
Diphosphate	H4O7P2	176.935955	11745259.15	14093018.24	13528956.44	10986575.34	12885204.74	11419240.5	10052758.03	12176179.2	10322334.5	14546931.99	15246536.93	16498314.1	13259405.25	14791258.28	14456565.48	10002659.37	11797707.06	9811727.736	HMDB00250	644102	C00013
L-cysteate	C3H7NO5S	167.99722	45461148.74	41889606.79	34806622.84	29451168.36	28850501.86	27173677.39	38190234.71	37127382.94	36708580.03	24228867.25	26013189.9	21745055.47	13561803.72	15317482.95	13711359.58	34971715.9	37590065.73	32806213.22	HMDB02757	25701	C00506
L-glutamate	C5H9NO4	146.045883	3740237674	3836228911	3774611193	1650708510	1676268335	1650747609	3648101522	3624644052	3204302906	3335658093	3436219513	3376130840	1231478578	1264875474	1276701020	3687193402	4192915764	3754172567	HMDB00148	33032	C00025
myo-inositol	C6H12O6	179.056114	1379372992	1368806991	1367551823	1388674986	1404099236	1307682835	1142798611	1148656448	1038571382	1040484849	1144196982	1224628817	1087216835	1079335759	1078933955	885269403.2	1013861773	951954560.5	HMDB00211	NA	C00137
uracil	C4H4N2O2	111.020002	4196374.509	4087604.286	4102250.253	808913.268	724170.921	717377.724	3521038.491	3247389.648	3531925.824	6325659.543	6088399.644	5413627.851	734417.685	689237.82	706125.861	3157856.424	3542687.235	3056054.364	HMDB00300	1174	C00106
aspartate	C4H7NO4	132.030233	775639442	801884628.5	764778509.2	315464672.6	339286640.5	327880094.4	997643823.4	1023174062	930515239	423561359.3	423741787.9	451888366.4	149972176.9	151594487.1	151757863.1	843558895.9	933323170.1	820140486.3	HMDB00191	5960	C00049
S-Adenosyl-L-homocysteine	C14H20N6O5S	383.114315	6044103.27	6695879.007	10597937.89	3170695.464	1736180.673	2830859.94	3303248.436	3181695.336	3948773.724	8694366.297	4500104.343	5390926.962	1795207.077	2017376.397	1491349.134	2774132.211	3325889.91	2809042.656	HMDB00939	439155	C00021
Hypoxanthine	C5H4N4O	135.031235	1944700.35	1839005.025	1557486.159	1044582.966	496690.647	565697.871	14091958.58	12190987.25	14646092.15	2349300.663	2262387.825	1899988.281	614427.96	671468.286	617290.227	9890232.27	11207141.25	8997069.594	HMDB00157	790	C00262
GMP	C10H14N5O8P	362.050727	482349.504	955643.418	808799.562	671363.715	820740.684	612460.635	805580.847	947724.288	764704.671	755924.082	1051831.869	1073608.11	661822.338	1197472.554	767839.188	768277.953	749922.21	520481.934	HMDB01397	6804	C00144�
GDP	C10H15N5O11P2	442.01706	1545065.37	1478387.055	1456975.488	1178800.023	1182287.016	1064200.668	1045768.299	1011361.65	932710.746	876590.688	887387.514	1058476.947	868899.606	852545.892	1003235.361	882544.581	691838.679	589877.931	HMDB01201	8977	C00035
GTP	C10H16N5O14P3	521.983393	11796189.8	8166116.094	7831607.862	10779885.24	9746831.928	8433585.912	7393071.393	7287287.553	6298928.16	2912214.324	3841704.462	4847228.928	4077727.368	5665382.337	5333509.443	4186324.248	5324078.517	3613280.955	HMDB01273	6830	C00044
AMP	C10H14N5O7P	346.055812	9837671.115	9443732.793	9714560.07	12200313.44	12419058.41	11427022.29	10199622.05	10698573.26	10307339.96	12622827.56	11790032.51	12021226.62	11690599.33	13106334.21	11827992.27	9938114.559	11572447.16	6748134.843	HMDB00045	6083	C00020
ADP	C10H15N5O10P2	426.022145	10880685.38	9487960.65	8397933.69	11607450.93	12274530.48	11292552.72	7580441.97	7171637.97	6174252.54	4811320.752	7486132.8	6380573.376	6322333.572	6764850.288	8485203.198	5729092.8	3710901.666	4982568.132	HMDB01341	6022	C00008
ATP	C10H16N5O13P3	505.988478	317096711	222442865	202133861.7	348953529.5	323614092.7	264725591.3	196534218.5	196907366.2	156209530	184848440.1	218179657.5	212977841.2	177158806.9	232808764.2	208894839	138803103.4	168611782.4	108927309.6	HMDB00538	5957	C00002
CDP	C9H15N3O11P2	402.010912	731799.402	1212410.121	1185466.107	800299.266	963884.763	972676.596	920045.322	1035314.325	788048.586	730762.629	762461.127	800946.045	496140.159	592542.714	738709.584	619313.778	539875.956	524656.557	HMDB01546	6132	C00112
CTP	C9H16N3O14P3	481.977245	28039254.76	21095182.66	19057284.71	26292728.04	25331512.06	20390992.41	22507437.33	22877424.06	18385275.39	10110800.23	13476383.88	13792867.28	9805360.536	13278742.93	12125543.23	13300262.51	15717960.47	10571197.61	HMDB00082	6176	C00063
UMP	C9H13N2O9P	323.028595	8292736.71	8606602.11	10456032.43	10015547.43	8149213.185	9839454.642	8766300.15	10011710.16	9348749.811	7567559.646	7937359.092	7185718.722	7434773.679	9000357.699	8177075.442	7619838.549	8369098.536	7077458.535	HMDB00288	6030	C00105	METPA0176	NA	C01368
UDP	C9H14N2O12P2	402.994928	6903934.962	7702029.696	7265977.872	5431021.389	6617644.197	5558927.508	5652882.831	5616846.843	4268066.064	5021152.629	6010012.23	5923333.182	4037359.566	4862713.32	4665454.503	4160744.64	4149368.352	3377390.79	HMDB00295	6031	C00015
UTP	C9H15N2O15P3	482.961261	138990471.2	95968248.43	85837984.46	124737562.9	115338534.4	90391251.98	79913227.82	81674689.84	66656212.02	66854808.47	79691095.34	76511995.93	54843061.76	74598454.84	65046224.15	56693958.54	66582498.03	42468470.92	HMDB00285	6133	C00075
inosine	C10H12N4O5	267.073495	1462135.983	1708073.04	1747574.082	1637351.358	1789735.545	1956228.969	4442802.81	5073390.525	4330653.366	845737.899	876042.657	964928.343	1115014.572	1648958.688	1515085.875	1946994.42	3665317.632	3596417.211	HMDB00195	6021	C00294
guanosine	C10H13N5O5	282.084394	117457.665	579976.86	161211.609	499397.913	436921.443	437264.112	785081.436	1041023.598	780392.277	184334.685	199808.763	232330.866	641411.394	677214.624	707227.848	725303.79	952278.3	889191.516	HMDB00133	6802	C00387�
cytidine	C9H13N3O5	242.078246	246105.084	467847.378	410949.033	715812.018	734003.616	690762.003	1185753.135	1217546.382	1305337.77	562935.039	633218.943	675370.071	892103.607	886310.364	1049191.998	1298159.373	1601022.663	1287673.461	HMDB00089	6175	C00475
uridine	C9H12N2O6	243.062262	190102.464	404656.056	278521.317	310634.082	279030.975	325289.898	417463.29	311327.586	326619.822	162059.97	147350.757	175758.729	210611.319	219210.123	222333.639	311128.35	294264.99	282799.953	HMDB00296	6029	C00299
Thymidine	C10H14N2O5	241.082997	293895.129	292740.099	262696.128	358644.792	385020.306	375721.965	322795.968	311039.58	329114.289	568730.238	454945.077	378622.674	531232.827	532944.225	498267.678	341546.415	385381.311	357857.229	HMDB00273	5789	C00214
Deoxyinosine	C10H12N4O4	251.07858	374904.282	413462.724	479174.646	590707.962	708743.727	576844.887	778880.991	839791.146	729739.413	566473.884	566841.594	587311.515	608507.337	676732.386	611777.898	443410.095	698453.469	604501.854	HMDB00071	65058	C05512
Deoxyuridine	C9H12N2O5	227.067347	148673.283	219348.477	208961.046	159894.735	194447.736	241004.385	198321.363	208612.806	245115.69	158604.555	163565.124	160398.501	122354.883	140995.053	144173.289	181153.17	200588.613	191814.159	HMDB00012	13712	C00526
alpha-D-glucose	C6H12O6	179.056114	229695926.8	241044582.3	238345792.5	67641397.11	80634089.51	71027842.56	217044993.3	173131346.4	210196950	356448379.4	341790429.3	277722353.3	61843972.8	73474125.56	61966099.62	157728150.7	170736467.1	122333023.8	HMDB03345	79025	C00267
G6P/F6P	C6H13O9P	259.022447	217179780.6	201106250.5	241093052.5	113616126.5	109526714.4	112533364.9	103705799.7	95625402.29	97970595	175419556.7	180584837.9	198246011.8	85309191.51	93832873.77	106048448.5	142064838.3	151758628.6	130334765.5	HMDB01401	5958	C00092	HMDB03971	440641	C05345
beta-D-Fructose 1,6-bisphosphate	C6H14O12P2	338.98878	20588808.23	29912582.35	33297527.15	22226965.29	27536232.28	26156620.34	36663052.22	36087308.75	32085440.93	33872716.73	37516447.55	46381382.85	22696700.43	27085109.23	27438790.98	27987706.51	37985575.65	32406048.15	HMDB60444	10267	C05378				C6H14O12P2(7)
Dihydroxyacetone phosphate	C3H7O6P	168.990752	19324088.39	20668345.51	21495203.32	10010711.06	11007425.83	10362341.72	25925581.3	25197579.09	25061420.24	27675278.69	28146816.04	27551244.12	8370020.556	8547938.565	9581149.566	22675788.99	27600394.85	24139148.5	HMDB01473	668	C00111
D-Glycerate 3-phosphate/D-Glycerate 2-phosphate	C3H7O7P	184.985667	9501529.824	10923524.91	11544223.26	3973837.35	4111695.381	3684027.585	8134785.348	9455434.989	8444576.214	12437054.01	11135809.28	11027032.24	3039528.441	3106116.426	3185710.746	6848127.582	7619308.869	4850484.63	HMDB00807	724	C00197	HMDB03391	439278	C00631
Phosphoenolpyruvate	C3H5O6P	166.975102	2359453.593	2490013.23	2330063.115	808644.024	825527.694	643138.674	2193329.364	2366678.928	2361758.292	2871417.864	2529121.968	1899463.155	500396.997	500944.728	759037.332	1684105.86	1536035.487	1248642.807	HMDB00263	1005	C00074
pyruvate	C3H4O3	87.008769	76561771.69	70733843.44	64358797.07	36772256.46	43211018.8	34973413.05	20243765.97	21578390.84	19931196.67	58518497.98	68120373.21	57029672.09	24851074.67	23640847.39	23957372	12262293.7	13167304.55	9851080.806	HMDB00243	1060	C00022
lactate	C3H6O3	89.024419	4377132510	4274048232	4654549462	881461383.8	835284465.9	785507789.2	1102183342	1094009375	1152761573	5959133109	6260000886	5641522309	788047941	808714211.8	790271094.4	868539226.5	1029688887	789778596.9	HMDB00190	107689	C00186
citrate/isocitrate	C6H8O7	191.019729	1454666293	1623817172	1674328658	997277473	1088585123	1009470142	346106972.6	340094853.7	312428615	1731674177	1819073911	1743894378	1052097914	1073342861	983394725.4	470716616.5	563931763.8	430765113	HMDB00094	311	C00158	HMDB00193	1198	C00311
cis-aconitate	C6H6O6	173.009164	25851288.15	27371144.06	29105898.67	17102524.04	18597144.46	18112686.11	6030097.731	5684585.664	5224009.413	32260097.86	32333319.31	30715870.67	18906363.49	18795428.29	17680168.22	7452984.612	8605292.223	6935414.553	HMDB00072	643757	C00417
2-oxoglutarate(2-)	C5H6O5	145.014249	113627242.4	101098087.3	88347553.47	78242232.21	82435407.09	61703960.79	40762117.61	48481661.74	40559363.65	118216365.3	118831707	113037066.4	85756087.04	86108255.08	79323185.19	28099288.01	31666187.48	22515077.45	HMDB00208	51	C00026
succinate(2-)	C4H6O4	117.019334	79150763.73	89634902.53	96520962.2	20720306.01	24866114.69	24063524.62	80416577.84	61510436.97	66262697.63	142950806.7	137289334.5	119833233.4	22667347.98	27141003.67	26876252.57	53063121.06	61156689.28	50932338.23	HMDB00254	1110	C00042
fumarate	C4H4O4	115.003684	125704176.8	128834277.9	131636367	85348910.5	90951156.68	89802142.3	118271707.2	111638327.2	102856319.1	120045416.8	122080865.3	122158865.4	86797664.93	88685189.21	85693151.96	77130363.13	80235624.76	72223666.03	HMDB00134	444972	C00122
malate(2-)	C4H6O5	133.014249	671504682.5	686403135.5	694935470.3	495647162.4	540345903.8	528161802	611743087.1	564918356	487280078.4	635797435.4	657105467.2	659809111.8	527806351.6	544371204	539516723.4	299270979	325472705.4	290055968.1	HMDB00156	222656	C00149
2-Hydroxyglutarate	C5H8O5	147.029899	17734280.64	17659010.66	18136407.51	14918213.24	15705125.06	14591626.9	11454374.37	9450335.481	8967253.416	28585232.76	29042442.95	28990353.79	24206654.59	22980279.23	23836300.86	12261600.09	12724395.29	10943371.26	HMDB00694	439939	C02630
Valine	C5H11NO2	116.071703	472058066.5	500618996.2	486365002.9	11912355.09	12215301.89	12686694.72	431304603.6	389072908.9	398707246	652486109.2	617937478.4	588103783.5	10052093.34	11207297	11455610.31	411885090.1	432551272.1	377160287.7	HMDB00883	6287	C00183
dTTP	C10H17N2O14P3	480.981996	4734153.6	3116497.662	2959011.477	5145588.144	4595581.542	3847626.744	2280201.456	2553370.542	2184819.501	2897145.93	3411480.78	3154949.886	2436027.39	3174369.102	3033630.846	1456079.712	1955021.547	1442492.328	HMDB01342	64968	C00459
dATP	C10H16N5O12P3	489.993563	1909855.647	1191981.264	1218330.819	2765681.853	2150628.15	1954574.076	763266.777	955167.717	635646.561	1026890.454	1388690.202	1166953.248	1148212.062	1502129.838	1513082.796	641717.49	743953.56	467936.583	HMDB01532	15993	C00131
2-Ketobutyric acid	C4H6O3	101.024419	2873468.262	2787646.296	2615445.906	2690690.1	2449361.961	2319779.259	3091929.846	3054209.892	2528179.725	2135069.358	2133040.554	1979748.297	2113340.484	2060580.672	2027557.002	2427868.785	2355338.421	2564841.33	HMDB00005	58	C00109
adenosine diphosphate ribose	C15H23N5O14P2	558.064405	274362.513	295797.675	479030.817	494828.817	371142.102	362700.792	202323.816	230561.019	283885.665	415434.462	478217.646	508936.569	393432.621	781688.148	572628.534	284793.804	294214.284	249645.708	HMDB01178	N/A	C00301���
N-Methylethanolamine phosphate	C3H10NO4P	156.042023	18687422.7	16847320.6	16547671.81	18654232.03	17374604.58	16446437.36	18400366.44	19211456.77	17923876.83	18398086.37	19025867.27	18399322.52	20019537.07	17849889.96	16520244.75	18694358.49	20765091.79	18940096.63	NA	NA	C01210
creatinine	C4H7N3O	114.066188	367062986.3	351464752.2	357231419.9	59031317.97	50160936.95	54484947.88	251847784	212295242.9	242865159.6	504211462	464121344	427643227.7	53433836.84	54000540.06	50560396.26	216767246.7	230195123.9	191542701.4	HMDB00562	588	C00791
creatine	C4H9N3O2	132.076753	5228158637	5167762106	5105207830	4193369931	4206286225	3957134271	4924466518	4597535663	4376867283	5690310588	5621043965	5454510990	4306885552	4174997802	4180555912	5368998333	5628685521	5133953881	HMDB00064	586	C00300
Phosphodimethylethanolamine	C4H12NO4P	170.057673	77508373.08	72697223.45	72802381.72	60707441.99	58339104.63	52624735.22	71015813.41	74083809.74	67914235.58	77064457.31	79549284.87	76165084.47	60663960.56	53298264.26	50056904.63	66775129.24	73011008.16	66466922.05	HMDB60244	NA	C13482
5,6-dihydrothymine	C5H8N2O2	129.065854	179055046.1	166983167	176718500.9	98117075.57	100364834.7	97344514.16	118756894	117106587.4	113980000.5	196880079.6	197800452.6	185592466.7	98739098.39	94932736.09	91238643.53	110209973.3	122587085.2	104151189.8	HMDB00079	93556	C00906
2-keto-4-methylthiobutyrate	C5H8O3S	149.026693	934954.926	814978.134	873891.282	1000	1000	50396.463	621161.589	667907.313	662511	1065464.292	1175701.836	1227467.205	26395.083	1000	1000	632782.764	621598.338	629994.777	HMDB01553	473	C01180
L-cysteinylglycine	C5H10N2O3S	179.048491	28325395.45	30970101.48	27375125.37	29030838.81	27740838.29	28345308.74	24649310.98	18588481.44	20940447.95	31286453.32	30389981.78	30626096.46	34872597.34	31697438.57	29100985.49	25992300.68	28751070.22	18572794.18	HMDB00078	439498	C01419
choline phosphate	C5H14NO4P	184.073323	11049269158	10037607621	10403765084	9080802402	9499908421	8720033120	9740709855	9417450782	8802143537	7397552018	9021174540	9877608178	10025555836	10324497692	10178761160	10447360393	11617174846	10718650970	HMDB01565	1014	C00588
Nicotinamide	C6H6N2O	123.055289	225397031.8	225653895.4	236372353.7	13922997.96	12730056.17	14861323.25	201169622.5	165741811.8	200660573.9	428569336.8	405506593.2	343157407.9	16048245.25	19727225.24	18422483.43	132641854.4	178270628.8	123383545.1	HMDB01406	936	C00153
Methylimidazoleacetic acid	C6H8N2O2	141.065854	16738607.33	14912386.97	13475632.04	1538340.573	1443536.871	1162168.623	5863640.166	6339650.286	5735525.622	24400672.51	20533083.41	21416958.53	1499729.238	1263540.774	1312563.852	6799457.307	6477615.567	5712501.708	HMDB02820	75810	C05828
4-Imidazolone-5-propanoate	C6H8N2O3	157.060769	667845.486	1069553.082	977662.173	514552.803	531591.867	491080.98	709983.795	602310.45	646127.499	1894248.126	1412714.934	1594012.911	698186.385	639178.14	587455.602	653440.296	885181.71	644928.039	HMDB01014	128	C03680
D-Alanyl-D-alanine	C6H12N2O3	161.092069	968289.396	2758306.842	4003929.561	152122.422	478986.036	759519.525	451086.306	1619499.687	2452132.329	1250003.565	3422496.711	4522673.985	148650.591	423589.761	461215.932	894881.655	2741941.959	2467807.572	HMDB03459	5460362	C00993
citr_L[e]	C6H13N3O3	176.102968	5647221.561	5012326.473	5546288.907	45787.53	183499.173	167402.664	3410637.678	3218330.679	3238880.217	5928084.429	6207268.917	5493788.835	90816.162	60380.67	88092.474	3235460.457	3384272.289	2633844.915	NA	NA	NA
D-Glucosamine	C6H13NO5	180.08665	6836963.238	5832988.239	6684981.537	1722598.383	1838498.268	1701239.235	4753873.644	4265711.412	5134111.137	10451078.91	8955206.193	7849202.205	1383599.403	1665935.028	1606917.231	3983904.207	4083665.82	3269436.192	HMDB01514	439213	C00329	186.10678
benzoate	C7H6O2	123.044056	68388817.08	64428759.16	62343898.46	1885891.281	1500606.498	1657439.364	48673817.4	50123453.65	51106880.27	108679519.4	99491979.06	89442780.84	2017780.758	2185150.941	2177674.176	51565063.73	57729764.81	47520114.62	HMDB01870	243	C00180
N(2)-acetyl-L-ornithine	C7H14N2O3	175.107719	1908694.362	1880257.803	1882233.822	1000	1000	1000	1291898.391	945858.801	1303335.504	2718549.222	2638011.642	2250923.52	1000	1000	1000	1158194.172	1206251.529	854093.991	HMDB03357	439232	C00437
dopaminochrome	C8H7NO2	150.054955	3773831.415	4265598.9	5227904.595	559921.017	416308.578	494020.944	2361569.061	2263744.575	2379307.344	4157628.78	3585880.314	4128384.357	329714.412	393943.128	389306.511	2307414.606	2603488.803	2377030.356	NA	NA	NA
Pyridoxal	C8H9NO3	168.06552	3351812.106	3849615.393	4198028.13	532321.965	414685.818	489105.558	2073129.618	2029059.006	2043314.736	3583804.122	3028678.734	3582334.041	311599.137	380376.468	344108.418	1962798.882	2197075.98	2129270.532	HMDB01545	1050	C00250
sn-Glycero-3-phosphocholine	C8H20NO6P	258.110103	522463342	461500011.7	494669524.9	556225414.3	468370639.4	529650057.3	705488643.2	624373268	693620706.6	859764312.7	917933170.5	958121201.7	856412074.3	826144623.7	792511804.8	865192586.3	877477026.3	942486064.6	HMDB00086	71920	C00670
coumarin	C9H6O2	147.044056	36806482.5	34150269.04	33936452.78	965335.539	747499.485	847067.634	26019735.41	27102539.52	27901763.09	58489751.57	53807805.98	48736296	1031572.767	1164273.135	1247106.939	28375103.71	31363286.78	25247407.15	HMDB01218	323	C05851
N6N6N6-Trimethyl-L-lysine	C9H20N2O2	189.159754	33930177.97	31941968.91	32326208.2	12633365.7	13352887.03	11817424.27	28788533.86	27386178.63	25967929.53	21878023.65	22731695.79	23723251.19	11825277.47	12348631.05	12475898.64	25488045.57	29335661.46	24631647.74	HMDB01325	440120	C03793
L-Alanyl-L-leucine	C9H18N2O3	203.139019	14959642.41	16522699.86	15978247.31	12754120.12	13128526.88	12143496.62	13884811.29	14344942.13	13561967.19	10565602.78	9903534.708	9737588.994	9445333.551	8154328.329	7853670.363	8436376.956	9288451.473	8707022.19	HMDB28691	NA	NA
3-Hydroxy-N6N6N6-trimethyl-L-lysine	C9H20N2O3	205.154669	2828665.869	2905787.652	2565381.261	2006641.62	2209722.135	2060737.992	1955498.049	2452782.807	1857675.138	452761.923	510287.523	595481.046	641077.62	691324.257	770145.417	742698.27	993138.765	978083.187	HMDB01422	439460	C01259
C9H13N5O3(4)	C9H13N5O3	240.109116	1864492.599	1618969.263	1125597.018	960467.988	815201.076	617839.776	526522.014	818811.102	630826.74	2026912.311	1597331.994	1157222.766	694736.628	707062.689	625574.004	555560.37	603769.863	645111.435	NA	NA	NA
naphthalene	C10H8	129.069876	960346.476	860649.066	1027926.648	914506.332	722915.781	854242.278	385667.622	513085.386	476218.959	738597.72	586616.496	609103.605	582457.548	429643.932	569695.053	448132.449	453390.963	403776.423	HMDB29751	931	C00829
perillyl aldehyde	C10H14O	151.111741	1210282.194	970451.316	1114485.639	1144550.865	1115560.092	1167256.278	904422.183	897896.211	847963.668	964051.746	800854.206	1016200.884	1017270.336	1004692.425	971834.766	933045.243	818570.334	872081.58	HMDB03647	16441	C02576
5-Hydroxyindoleacetate	C10H9NO3	192.06552	1924165.149	1728324.144	1841018.601	53264.043	41920.272	35043.405	914927.268	1164696.087	1352534.796	2961431.07	2140052.19	2146679.655	42350.058	34243.02	25434.447	989132.622	1155642.726	1021814.463	HMDB00763	1826	C05635
xanthosine	C10H12N4O6	285.082962	298966.818	292464.315	294627.498	1000	1000	1000	218818.809	205175.598	209658.765	537124.512	443840.934	391406.388	1000	1000	1000	72673.317	143364.972	134602.335	HMDB00299	64959	C01762
glutathione	C10H17N3O6S	308.091085	1365980906	1395640631	1229611132	1345291516	1340209039	1256415072	1147081147	878018534.1	981115191.1	1441712145	1405831626	1318615459	1629880236	1422019325	1339555727	1188515627	1309076656	876077734.2	HMDB00125	124886	C00051
5-Methylthioadenosine	C11H15N5O3S	298.096838	34047818.81	34980237.83	37692044.24	16295986.73	15930364.47	15085082.75	39528884.2	35233125.88	38270633.26	41798914.93	30114833.05	38108706.4	19085300.4	15879096.89	16662727.1	31601776.1	36345381.23	33070163.48	HMDB01173	439176	C00170
N-acetylneuraminic acid	C11H19NO9	310.11326	12167163.77	14321736.23	18632149.44	1716019.863	1888921.911	2020433.874	10731144.12	8589063.147	10751155.89	14696936.47	8812416.585	8786598.408	899687.598	1599845.277	926931.279	7122024.312	6755816.268	6513982.377	HMDB00230	445063	C19910
thiamine	C12H16N4OS	265.111759	3953150.487	3041016.558	3786319.236	171774.756	16993.398	17754.39	3644181.747	2014722.54	1201872.492	2492633.619	3821449.086	3235607.019	73952.895	30242.22	32947.278	2129671.275	4055323.785	1381148.007	HMDB00235	1130	C00378	NA	NA	NA
S-(2-Methylpropanoyl)-dihydrolipoamide	C12H23NO2S2	278.124299	14105875.6	13326650.27	14269805.58	3442575.423	2154424.704	1689049.989	5765571.483	3556900.485	3975137.709	17422313.71	6694550.55	7921782.633	1036862.412	1639401.612	222097.008	2673322.992	2206144.887	1549612.776	HMDB06868	11953835	C04424
3(S)10(R)-OH-octadeca-6-trans-412-cis-trienoate	C18H30O4	311.221686	1198137.777	872054.19	1016351.817	932983.605	822340.701	1117469.742	267833.874	310533.648	253334.751	450021.378	177617.187	440303.73	469031.562	151331.58	246911.4	257107.212	230587.986	246745.119	NA	NA	NA
CDP-ethanolamine	C11H20N4O11P2	447.067663	43283.976	68721.024	28343.592	129185.937	200951.523	63100.14	333349.467	297289.314	420710.517	194991.072	94843.896	87880.548	279487.074	311158.242	277147.419	564753.435	402398.4	460052.187	HMDB01564	123727	C00570
CMP-N-trimethyl-2-aminoethylphosphonate	C14H26N4O10P2	473.119698	360048.594	767231.742	508210.404	1058204.886	1087167.024	870833.259	864981	783879.162	747518.295	263640.366	333431.874	156594.732	717762.012	707347.542	837014.754	422508.966	806537.763	207463.326	HMDB60072	440755	C05674
CDPcholine	C14H26N4O11P2	489.114613	532855.665	468811.89	400038.882	699470.823	545769	529348.641	1219130.859	1290336.786	1317196.536	876597.642	983315.664	837492.006	535766.967	715458.276	656516.856	1571730.882	1410138.048	1198916.556	HMDB01413	13804	C00307
GSSG	C20H32N6O12S2	613.159244	78349657.13	73648076.91	92677482.97	60245993.98	76761380.46	56984107.14	64428458.99	114598676.9	88232534.83	106958708	118738023.2	122075261.7	62899155.28	72213385.06	73792410.25	69277897.1	76711584.54	126990548	HMDB03337	975	C00127
CMP-N-acetyl-beta-neuraminate	C20H31N4O16P	615.15455	5789877.828	5892625.458	7483819.788	5068489.749	6207536.385	4694792.37	5371721.778	9754392.99	6988383.075	9303127.092	10277961.16	10558684.22	4972611.378	6404273.364	5915272.098	5281513.287	6593032.611	10147781.81	NA	3428	C00128
NAD+	C21H27N7O14P2	664.116405	30549991.74	31949294.81	28751574.81	39502404.67	35205570.72	31786557.68	24630820.65	22811346.59	24354796.71	33886561.58	35039622.08	33512989.94	36852919.82	33060916.32	36993091.46	25534137.32	25639801.01	22543247.2	HMDB00902	5893	C00003
NADP+	C21H28N7O17P3	744.082738	185692.206	480536.79	401140.236	491554.818	659094.765	428868.267	649796.916	611792.229	398860.269	171673.866	264317.265	425837.082	347863.44	369001.014	465849.192	315313.74	208251.666	176773.074	HMDB00217	5886	C00006
Flavin adenine dinucleotide oxidized	C27H33N9O15P2	786.164418	115225.86	120522.126	168585.417	144919.83	100127.667	48980.88	104429.169	139161.024	66637.98	14279.031	65341.407	166209.231	66294.978	110890.377	67440.45	50393.772	47326.5	25281.255	HMDB01248	643975	C00016
C4H9NO2(4)	C4H9NO2	104.070605	7404540.219	7300101.834	7097154.186	3089206.656	2678836.965	2726731.908	5568085.233	5549059.83	5709522.246	9795745.977	9363986.892	8772192.801	3428423.298	2922242.661	2945318.37	6381604.266	6506636.07	5678216.325	NA	NA	NA
Ureidopropionic acid/Glycyl-glycine	C4H8N2O3	133.060769	31650908.3	29534685.04	29430302.28	53732890.65	54205170.76	49854809.06	19943514.14	19703615.92	17343114.11	13372689.91	13802062.7	13590816.65	26237122.31	24282064.83	22899656.01	11453139.34	12461175.32	10499108.38	HMDB00026	111	C02642	HMDB11733	11163	C02037
acetamidopropanal	C5H9NO2	116.070605	2204220811	2165287747	1944173033	1958258646	1924695468	1696750583	1361224217	1535648602	1249512594	2156194729	1963763107	1982820837	1813619305	1876525734	1776930779	1289997451	1344536323	1226629629	HMDB12880	5460495	C18170
Ornithine	C5H12N2O2	133.097154	4781328.048	4684479.216	4002748.257	200130.06	300876.201	269712.159	2241357.159	2812182.555	2510951.133	2080684.197	1871074.026	2079516.792	83771.394	113029.266	129574.209	1817135.331	2629822.335	2540874.933	HMDB00214	6262	C00077
3-Ureidoisobutyrate/Glycylsarcosine	C5H10N2O3	147.076419	3472592146	3115142040	3146839550	464844594	481978710.9	420509886.7	2609060360	2577565186	2553966796	2875739637	2880708064	2861449348	182697669.9	154131715.7	144960918.4	2342750731	2432817970	2301895942	HMDB02031	160663	C05100
C6H11NO3(4)	C6H11NO3	146.08117	2913812.781	3077862.144	3824940.111	904497.03	827672.184	734880.126	2039113.635	2080321.848	2263513.752	4573959.99	4505859.468	3668149.131	1026106.914	873298.239	915479.661	1774971.087	2006719.023	1625480.022	NA	NA	NA
(R)-mevalonate	C6H12O4	149.080836	17961266.97	18122353.12	18900685.55	2529273.357	2470530.705	2150912.508	15680098.3	14976547.84	14659798.64	15992633.27	17392827.97	16987994.47	760200.036	706257.015	663829.074	13775074.19	14338270.28	13554127.9	HMDB59629	439230	C00408
acetylcholine/4-(trimethylammonio)butanoate	C7H15NO2	146.117555	663982695.9	616278770.8	629924615.7	651016874.9	620961754.2	544415771.2	582036858.6	539451929.9	480049324.6	522448842.1	505221519.1	514098420.4	535008270	447469552.4	402657603.9	435231678.1	447459682.1	400126628.2	HMDB00895	187	C01996	HMDB06831	725	C05543
isoputreanine/putreanine	C7H16N2O2	161.128454	9844583.994	9498039.267	8017793.124	1965613.032	2393521.782	2576170.695	4964217.237	8118449.127	6687925.422	1174558.653	1286188.803	1606472.061	821504.316	1129095.666	1470643.116	3516365.427	5948282.202	6617336.334	HMDB06009	171763		HMDB06078	53477800
Glycylproline/L-Prolinylglycine	C7H12N2O3	173.092069	2517641.607	2299271.244	2406475.761	416760.816	504407.388	614506.986	1558430.232	1712759.811	1456009.164	2611082.22	2927320.5	2626622.433	475422.912	609496.128	394277.484	1325342.115	1502661.132	1267247.202	HMDB00721	79101	NA
Pyridoxine/Norepinephrine-1	C8H11NO3	170.08117	679772850.5	663895619.3	687365319.4	5355970.383	2921591.277	4684594.584	580421338.6	486641426.2	527175460.7	1051762203	942395448.5	833331846.2	3641101.35	4208050.653	5135837.178	477218457.2	533918725.5	406664586	HMDB00239	1054	C00314	HMDB02062	123747
Glycylleucine	C8H16N2O3	189.123369	1275784.317	1435279.551	1374245.319	223226.706	267558.456	116128.722	1040036.061	916792.56	835882.2	1015929.054	963984.456	1006213.371	43762.89	117609.708	118753.23	519414.495	712092.663	602788.311	HMDB00759	92843	C02155
gama-L-glutamyl-L-alanine/5-L-Glutamyl-L-alanine-1	C8H14N2O5	219.097549	65059041.15	59405570.74	62587278.66	1802213.568	1617728.868	1339503.591	3840429.351	6036695.217	5770390.767	69591168.82	54698207.74	57328675.26	739936.779	1126800.207	1022418.786	5148765.387	4772217.069	4234201.035	HMDB06248	440103	C03740	HMDB03764	100098
C9H8O3(3)	C9H8O3	165.054621	133250713.5	127768872.6	120954749	3741144.252	3298850.208	3385050.213	98369366.61	99129912.33	98915614.8	212098621.3	196550055.6	175366730	4024288.638	4452661.395	4265088.45	102145005.3	114492325.3	93619015.31	NA	NA	NA
Adrenaline/L-Normetanephrine	C9H13NO3	184.09682	28272957.84	28687949.86	28205436.68	4235863.221	4335693.399	4232237.169	22908961.91	23196471.7	24540781.37	42916048.1	46085338.18	43781947.56	11091544.26	11566859.91	11990462.43	29372324.2	32456052.42	32205342.61	HMDB00068	5816	C00788	HMDB00819	1237	C05589
pseudoecgonine/ecgonine	C9H15NO3	186.11247	12916259.34	12321974.91	11780677.73	13770476.74	12579816.19	11217558.6	11628137.28	12403591.01	9831554.226	15482757.37	14315098.06	14481662.29	12552007.33	14714151.94	13405714	12326964.3	13050132.74	11007466.61	HMDB06348	443845	C12449	HMDB06548	443003	C10858
limonene/(+)-alpha-pinene	C10H16	137.132476	1064622.585	818225.016	947920.257	1006325.853	882931.554	973535.388	571443.903	580281.477	545509.527	729117.291	586269.102	860431.788	648350.268	782528.628	645543.477	695495.22	594939.612	504098.835	HMDB03375	439250	C00521	HMDB06525	6654	C09880
(-)-Salsolinol/NN-dimethyldopaminequinone-1	C10H13NO2	180.101905	1361851.683	1129238.118	967977.648	936047.07	876797.382	542993.709	667596.753	918326.019	904327.074	1306526.268	1212862.737	1084212.165	833527.257	978239.283	687610.95	503883.435	889170.474	364796.202	HMDB42012	91588	C09642	NA	NA	NA
L-kynurenine/Formyl-5-hydroxykynurenamine	C10H12N2O3	209.092069	4970460.699	4787823.363	4724876.028	457483.845	364496.757	325663.77	2365729.194	3295581.114	3249850.251	7656130.932	6403557.711	5516910.597	333145.125	385135.38	316375.389	3111442.644	3241882.044	2939956.806	HMDB00684	161166	C00328	HMDB12948	440743	C05647
methyl indole-3-acetate	C11H11NO2	190.086255	2712389.043	2969260.557	3028219.311	141268.32	143373.648	138925.557	2122645.695	2563582.866	2300314.143	3964333.809	3620786.676	3567146.88	133468.914	113188.152	94408.812	2232497.889	2174379.075	2228218.827	HMDB29738	74706
sphingosine/(2S)-1-hydroxy-3-oxooctadecan-2-aminium	C18H37NO2	300.289705	2721059.139	1893263.487	2080762.794	6585466.563	4039012.356	4579104.039	2757763.614	2604528.771	2215614.201	2841921.513	3215596.653	2707763.157	6735832.533	6057620.307	7365994.158	2252975.388	3286834.245	2375979.648	HMDB00252	5353955	C00319	NA	NA	NA
3-oxo-10(R)-hydroxy-octadeca-6E8E12Z-trienoate/3-oxo-10(S)-hydroxy-octadeca-6E8E12Z-trienoate	C18H28O4	309.206036	1250355.63	1432016.211	2312335.938	2492920.503	1466175.804	2095518.198	997861.68	1331557.728	1921425.204	1668954.852	2794606.641	2253565.869	1524750.441	2828711.01	2054752.317	2192257.626	2604711.813	1723856.4	NA	NA	NA
C18H32O4(3)	C18H32O4	313.237336	2617747.923	2250478.434	2603634.297	2464041.075	2007834.498	2499003.789	978490.035	1027322.925	785464.107	1395328.437	754224.477	1275912.093	1538049.531	1062777.417	1122236.628	1055070.222	929298.915	1055798.262	NA	NA	NA
C20H28O(5)	C20H28O	285.221291	1803679.368	1373882.052	1636025.586	1443887.496	1451492.127	1675003.191	1744440.96	1654898.562	1642808.958	1738494.237	1804172.259	1726451.385	1534099.206	1387055.298	1563643.224	1846719.858	1713748.137	1514108.625	NA	NA	NA
C20H28O2(7)	C20H28O2	301.216206	1032469.809	752102.073	814177.578	666576.717	781539.09	851998.668	834670.959	931196.178	933027.246	1024974.183	967311.732	993321.201	803286.984	756614.013	777526.584	826312.359	869620.338	785124.915	NA	NA	NA
phenylacetaldehyde	C8H8O	121.064791	5049526.317	4616519.073	4577592.924	103994.133	101087.25	116605.005	3638189.247	3534375.33	3670760.436	7806275.994	7362537.984	6360300.375	101028.792	55176.843	75227.085	3742842.246	4074558.54	3467879.193	HMDB06236	998	C00601
L-serine	C3H7NO3	106.04987	100230410.3	89355414.66	89884233.8	40550233.58	38922417.63	35725255.37	109465744.5	97432383.55	93429131.84	66458600.22	70884483.18	67567224.42	25402748.23	21525313.24	20223842.75	87826672.57	88084472.89	78957101.35	HMDB00187	5951	C00065
L-cysteine	C3H7NO2S	122.027027	1463548.167	1549198.302	917395.308	163542.432	58507.539	180299.07	2141711.757	516672.069	1829797.203	5067071.181	4344475.194	3384227.349	599221.683	513313.548	416228.07	2561971.95	2689176.447	1005976.47	HMDB00574	5862	C00097
Cystine	C6H12N2O4S2	241.031128	1096100.826	635452.5	301944.171	1000	28496.763	1000	1867528.602	749486.733	1182459.648	66453.684	296920.23	427727.925	28624.941	13510.935	67752.123	1222554.075	1331836.632	867489.078	HMDB00192	595	C00491��
NN-dimethylglycine	C4H9NO2	104.070605	1660071.072	1737642.363	1360576.665	389528.928	287237.856	369195.909	1265371.587	1312111.914	1357729.377	2401777.242	2500827.294	1957983.843	304781.754	382886.91	361283.229	1417235.889	1177683.615	1191498.423	HMDB00092	673	C01026
L-asparagine	C4H8N2O3	133.060769	31492060.96	29405316.24	29302344.21	53619656.88	54072223.13	49666942.16	19842772.98	19607007.67	17278698.41	13356230	13802062.7	13585979.06	26232088.13	24276183.69	22867695.4	11441849.08	12412486.95	10450125.55	HMDB00168	6267	C00152
L-methionine	C5H11NO2S	150.058327	251686655.7	230230634.7	238330299.9	2095650.804	1817523.81	2020296.63	205431590.6	207953651.5	196131255.6	327484555.9	330950619.6	298848051.7	1675464.018	2019547.152	2069728.464	184522760.5	206260476.8	191042391.3	HMDB00696	6137	C00073
L-histidine	C6H9N3O2	156.076753	286679062.7	291035499.3	298585743.4	6408231.612	7926553.779	6884135.643	260923602.9	221692188.5	241725829.9	145638378.9	196167443.7	191018376.5	3675127.608	4420038.219	4723597.764	167969094.5	215168949.7	180154022	HMDB00177	6274	C00135
L-phenylalanine	C9H11NO2	166.086255	2146440520	2182765613	2199098581	94563735.76	90957357.38	87666885.53	1514629472	1728748875	1699946923	3060784995	2831415451	2640107789	90627946.7	105995199.1	104554858.1	1661578372	1833191429	1607784440	HMDB00159	6140	C00079
Biotin	C10H16N2O3S	245.095441	1000	28707.171	21846.339	134866.005	145912.221	123344.835	241117.26	261379.485	344997.936	34035.651	62547.159	60497.295	185001.54	238590.327	287392.557	351679.302	358792.392	280135.752	HMDB00030	171548	C00120
S-adenosyl-L-methionine	C15H22N6O5S	399.144517	1750867.929	2058441.732	1881948.384	71116.707	267816.879	125110.896	1446795.807	2282923.725	1896392.322	1957509.729	1842534.555	1927530.054	261534.561	299449.08	200840.241	1527642.312	2150547.516	1591106.121	HMDB01185	16757548	C00019
Riboflavin	C17H20N4O6	377.145562	1567337.43	1388195.085	1307325.906	1735.776	1000	3540.036	725626.278	452190.933	673770.567	2530704.675	1827803.118	1690933.29	1761.795	1000	1000	554044.614	596447.814	565899.549	HMDB00244	493570	C00255
Folate	C19H19N7O6	442.146959	1483545.372	1369946.43	1192749.24	1000	1000	1000	813451.86	772157.811	1139166.606	2626843.5	2208685.23	1912346.238	1000	1000	1000	778997.025	808261.605	561196.818	HMDB00121	6037	C00504
Coenzyme A	C21H36N7O16P3S	768.122495	623601.789	925171.695	924366.603	1040964.837	1053663.744	958718.058	475593.885	453306.657	414506.55	521220.195	791330.865	908578.599	584492.301	817353.447	721185.945	460754.247	510907.293	205076.034	HMDB01423	6816	C00010
L-threonine	C4H9NO3	120.06552	513800496.6	453225775.5	445605591.3	106190438.9	108655070.2	102903342.2	318513952.9	310178022.4	319492083.2	488304456.6	474572087.2	435716030.3	67535227.27	60564192.12	61831095.14	305761616.6	325918099.4	266669229.3	HMDB00167	6288	C00188
glycine betaine	C5H11NO2	118.086255	1277765387	1214553447	1289793067	1449914906	1383108631	1331886846	986112324.6	1031451659	927332251.2	1251624176	1279016401	1261078209	1034188233	1064788814	1006196991	826151762.4	822369614.1	789763595.1	HMDB00043	247	C00719
L-glutamine	C5H10N2O3	147.076419	3513224523	3152711277	3184927662	469772643	487389100.6	425493103	2641880846	2605598799	2581509606	2880372023	2886090400	2871597734	183577609.5	155233058.3	146385765.2	2363469325	2462419663	2325424254	HMDB00641	5961	C00064
L-tyrosine	C9H11NO3	182.08117	441851743.7	421948002.3	393043719.4	12810124.21	11185039.17	11735637.23	325980577.7	330229794.9	325425831.7	710657343.4	662722904.2	583346806	14067051.07	16014836.87	16117683.02	338557963.2	383696873.3	309222165.2	HMDB00158	6057	C00082
L-alanine	C3H7NO2	90.054955	202058588.2	198359388.4	201280634.1	117455380.1	119438703.7	113631515.7	127489822	118632809.6	112422676.4	202467096.2	195312410.9	194004836.1	111371246.9	105375802	105865582.2	128215224.9	137120504.7	124575586.7	HMDB00161	5950	C00041
L-proline	C5H9NO2	116.070605	2204220811	2165287747	1944173033	1958258646	1924695468	1696750583	1361224217	1535648602	1249512594	2156194729	1963763107	1982820837	1813619305	1876525734	1776930779	1289997451	1344536323	1226629629	HMDB00162	145742	C00148
acetyl-CoA	C23H38N7O17P3S	810.13306	368623.623	270329.169	147101.811	120107.28	452440.218	85998.18	224890.731	279564.399	123574.464	347839.116	249335.76	338960.541	105115.725	144280.881	136186.302	164688.546	99134.865	83401.8	HMDB01206	444493	C00024
adenosine	C10H13N5O4	268.104031	604847.004	2972907.663	610081.377	1175164.203	1224645.246	1149463.761	1057398.957	1007986.989	949300.356	1059341.997	797753.547	798981.129	1493178.861	1502719.752	1376691.951	1073835.783	1123102.131	920785.467	HMDB00050	60961	C00212
2-deoxycytidine	C9H13N3O4	228.097883	853689.444	814006.002	865595.301	490027.992	518266.629	472846.875	425870.055	377895.627	356435.901	2193374.967	1807555.272	1477076.301	657013.557	659843.595	593503.812	215660.934	332022.867	267716.475	HMDB00014	13711	C00881
adenine	C5H5N5	136.061771	9416202.312	15855500.96	17279963.57	12882575.14	13294130.26	13887474.03	17248310.28	21801766.42	21264813.96	20077092.79	25036406.49	24676742.61	15690714.89	21830572.23	19035668.9	26582025.92	33151345.86	27509195.72	HMDB00034	190	C00147
Guanine	C5H5N5O	152.056686	656771.676	751787.679	834234.975	328702.11	366522.558	364406.889	344356.182	333797.55	315988.737	1192031.706	1100525.271	1045222.473	349109.022	371836.8	375910.182	243045.318	344076.486	320871.555	HMDB00132	764	C00242
cytosine	C4H5N3O	112.050538	23736782.26	23277391.63	24887560.18	14443025.4	15753345.43	14562833.21	12302499.66	11678346.24	11048526.88	59188505.05	50880811.62	42798919.97	20001286.77	19535850.44	17735567.77	7413811.734	10411438.76	8434923.144	HMDB00630	597	C00380
thymine/imidazol-4-ylacetate	C5H6N2O2	127.050204	1699711.86	1633576.74	1654441.083	2063796.6	2368818.87	2149912.713	1879787.289	1583281.935	1921425.813	3178046.184	2578750.611	2181720.189	3276463.809	2999788.881	2841607.338	1880530.827	2151231.975	1700000.505	HMDB00262	1135	C00178	HMDB60261	NA
(R)-carnitine	C7H15NO3	162.11247	2402093196	2017169341	2077960035	3728219848	3636897181	3461844667	2548419583	2400580623	2255821235	2432723452	2395067630	2219106928	3187398016	3067321792	3008155062	2386678279	2466242436	2097896569	HMDB00062	2724480	C15025
O-acetylcarnitine	C9H17NO4	204.123035	599067234.7	569453492.4	562373230.7	747400184.6	741170784.2	655129616.5	107476946.6	117618029.9	98826406.79	935090916	843984641.4	889137224.8	802224491.1	873122165.7	776118124.9	310185825.6	365688233.9	337702727.5	HMDB00201	1	C02571
propionyl-carnitine	C10H19NO4	218.138685	2585371611	2331589599	2454436720	69425809.34	62028316.54	64742925.78	1854848453	1817917769	1635854111	2520765634	2282327808	2432994421	77784914.56	88110749.47	80167750.21	1553156983	1535061367	1420826808	HMDB00824	107738	C03017
butyryl carnitine	C11H21NO4	232.154335	1510827782	1528620538	1543790781	660734426	684632693.7	611711727.3	947222087.2	1137442739	948458206	2686094335	2418339269	2486226393	947903166	918273203.8	826796233.9	1228141521	1401444325	1342604737	HMDB02013	439829	C02862
3-Hydroxybutyrylcarnitine	C11H21NO5	248.14925	9928606.296	10004901.65	10288676.85	7627512.786	7685672.352	7307112.399	6868313.127	7502064.231	6867731.094	17557499.41	14875170.57	16250259.04	11158292.08	10522119.43	9723814.767	8456208.543	10055964.8	8670397.497	HMDB13127	53481617�	NA
succinyl carnitine	C11H19NO6	262.128515	2988309.606	3513582.888	3227354.781	2912893.125	2899412.412	2752198.728	2811861.771	2412401.418	2411686.971	3043024.041	2204107.89	2306730.048	2222572.839	2008934.463	1829980.707	1711114.662	1851335.097	1710183.261	NA	NA	NA
tiglyl carnitine	C12H21NO4	244.154335	14691267.16	14043439.9	14378017.5	8322071.664	8668046.418	7256311.815	8344194.288	8803337.016	7658795.496	32148247.24	30471183.34	28945837.55	16958461.49	16203890.47	14593678.64	15199148.92	17153120.75	15177567.06	HMDB02366	22833596	NA
3-hydroxy-isovaleryl carnitine	C12H23NO5	262.1649	18494965.42	16705155.91	15383156.73	16991693.37	16240006.55	15017502.56	13479262.82	13838310.16	12992656.93	47164414.93	44513134.77	42542611.18	34990657.19	36830730.9	33820862.14	30163601.81	29578836.9	25802007.65	NA	NA	NA	NA	NA	NA
glutaryl carnitine	C12H21NO6	276.144165	3830202.132	3791824.716	4027323.726	160820.046	194160.33	155998.017	2561994.843	1698329.538	2663795.586	6022357.062	2924321.91	3575943.504	201769.173	183535.326	154267.965	1716129.801	1508647.704	1488710.889	HMDB13130	53481622
octenoyl carnitine	C15H27NO4	286.201285	224219.946	232023.588	211023.72	173575.329	185175.06	172228.68	114406.203	108069.942	110500.221	139288.479	149815.383	147411.753	109380.63	115985.442	111281.427	43155.597	57365.004	55087.635	NA	NA	NA
octanoyl carnitine/L-Octanoylcarnitine	C15H29NO4	288.216935	553565.712	559676.667	518285.853	449051.031	427209.336	364143.48	434321.595	417590.199	343911.285	834791.565	821801.541	830386.743	495966.345	502511.598	401511.924	327564.159	341156.175	295650.654	HMDB00791	11953814	C02838
decenoyl carnitine	C17H31NO4	314.232585	83997.084	84638.343	89509.077	113802.15	121516.854	114293.07	65757.555	105305.661	86419.539	61314.189	77343.63	84608.295	74745.141	117692.736	74935.059	51425.622	85483.38	47471.733	NA	NA	NA
decanoyl carnitine	C17H33NO4	316.248235	269641.509	265104.606	229704.294	332294.754	325611.66	260871.45	240478.167	212907.234	164801.451	382113.321	335594.385	370707.771	393813.537	353908.428	304257.747	182710.875	143585.868	176455.803	HMDB06210	53477803
tetradecenoyl carnitine	C21H39NO4	370.295185	372916.167	380169.06	354830.883	292590.738	303197.406	342804.69	381259.998	476583.972	303756.285	406867.044	352327.206	385031.331	460450.962	377812.782	393012.138	381028.326	378661.197	376078.806	HMDB13329	53481677
pendtadenoyl carnitine	C22H43NO4	386.326485	313700.394	269310.951	291652.479	320450.76	307411.656	329565.312	377247.027	336609.714	319808.865	443739.075	437959.8	432650.211	320062.5	360961.824	314009.04	239386.566	287626.419	275461.392	NA	NA	NA
L-palmitoylcarnitine	C23H45NO4	400.342135	705178.896	721527.126	703146.444	691793.163	689633.733	659653.062	1634660.841	1371243.87	1146684.396	939404.1	1077027.723	906879.084	850603.404	911756.178	881558.151	894091.692	1094931.642	1135160.091	HMDB00222	11953816	C02990	412.382395
heptadecanoyl carnitine	C24H47NO4	414.357785	63016.11	58932.939	71859.903	91532.37	98962.971	79014.753	173493.57	124800.894	121003.119	71626.086	86536.149	57175.029	74939.016	72370.338	84780.345	69055.152	106889.046	97894.767	HMDB06210	53477803
stearoylcarnitine	C25H49NO4	428.373435	172090.362	141859.185	145135.518	86839.224	64309.167	99938.199	255339.582	215625.882	204594.393	146854.926	209593.662	163384.644	62512.89	98820.75	97728.105	200364.888	255878.073	224072.43	HMDB00848	6426855
tetradecanoyl carnitine(myristoyl carnitine)	C21H41NO4	372.310835	716028.537	734660.709	733487.88	1136076.417	1029600.369	1055315.844	1490452.035	1278373.446	1131145.353	1911387.492	1857046.434	1673447.052	2913366.933	3032562.387	2877722.322	1344420.72	1709439.879	1453980.849	HMDB05066	53477791
trans-Hexadec-2-enoyl carnitine	C23H43NO4	398.326485	313786.974	313783.638	313995.903	364262.361	401072.265	342597.399	936667.134	760801.779	675011.112	385516.122	373412.511	322854.246	390393.921	428038.461	350789.478	454758.111	544802.256	522807.069	HMDB06317	53477817
Linoleyl carnitine/Linoelaidyl carnitine	C25H45NO4	424.342135	79160.193	53885.967	74639.526	53113.986	50494.107	56511.381	139944.3	129687.927	107716.503	65930.424	62853.804	60792.216	61560.117	55253.052	58893.555	75580.908	88039.188	86403.981	HMDB06469	6450015		HMDB06461	53477834
Elaidic carnitine/Vaccenyl carnitine	C25H47NO4	426.357785	717634.668	690220.911	727930.869	685633.809	771995.853	682765.713	1578590.01	1360817.151	1254242.847	818345.175	870335.748	669701.883	641350.68	684065.712	638939.148	976553.973	1089210.618	1128742.854	HMDB06464	53477837		HMDB06351	53477830
lauroyl carnitine	C19H37NO4	344.279535	349417.425	320061.366	327837.933	534602.874	563331.381	513079.665	429974.742	498783.291	395637.333	790601.607	721568.598	778981.989	1040961.429	1036775.625	948975.183	473968.56	511142.475	399359.775	HMDB02250	168381
glycine	C2H5NO2	76.039305	28197881.76	24636880.86	25312412.77	19806792.99	20353224.97	23703613.45	17632255.54	16247200.68	16209038.84	36856601.12	38073581.15	34089235.03	20280650.69	22758776.78	17796211.87	19165298.68	20464237.01	16522723.47	HMDB00123	750	C00037
Trimethylamine N-oxide	C3H9NO	76.07569	2404103.934	2047790.208	2257432.674	1112298.321	897003.639	859797.489	1916344.251	1666425.825	1805115.474	3514260.9	3696697.836	2611405.695	1153484.967	1052056.374	973440.495	1677117.837	1926449.556	1469498.394	HMDB00925	1145	C01104
Methionine sulfoxide	C5H11NO3S	166.0532	7799207.058	7125809.856	8064961.218	593396.865	491793.102	474501.849	6089985.258	5662429.161	6379566.201	8591443.788	8557967.004	8171578.791	213217.179	317296.914	320589.957	5427470.88	5706446.928	4929899.904	HMDB02005	847
niacinamide	C6H6N2O	123.055289	217800252.8	217563932.2	225813705.6	13088671.7	11332446.06	13830668.49	191343153.4	156773576.1	190546771.4	412995107.2	393160842.9	330579662.1	14626431.98	18056937.9	17248135.4	127958853.5	169181599.8	117868279.7	HMDB01406	936	C00153
